# Supplementary material for: E-cadherin expression pattern during zebrafish embryonic epidermis development
Source: F1000Res. 2019 Feb 18;7:1489. Originally published 2018 Sep 18. [Version 3] doi: 10.12688/f1000research.15932.3 (PMC6234749; doi:10.12688/f1000research.15932.3)
Supplement: RawIntDen, cell areas and cell morphology counts for Figure 2–Figure 4 [file f1000research-7-20004-s0002.tgz]

Archive with 1 entries (1 files):
- 26b29170-90b7-4d77-bf71-89fbd4f52d54_Dataset_3_v3.xlsx
