# Supplementary material for: E-cadherin expression pattern during zebrafish embryonic epidermis development
Source: F1000Res. 2019 Feb 18;7:1489. Originally published 2018 Sep 18. [Version 3] doi: 10.12688/f1000research.15932.3 (PMC6234749; doi:10.12688/f1000research.15932.3)
Supplement: RawIntDen, cell areas and cell morphology counts for Figure 2–Figure 4 [file f1000research-7-20004-s0002.tgz › 26b29170-90b7-4d77-bf71-89fbd4f52d54_Dataset_3_v3.xlsx]

## Sheet: Figure 2
Dataset: RawIntDen / 3D-ROI
These are the data used for el Linear Mixed Model (LMM):
stage (hpf)	n	ROIs	Label (16bits)	RawIntDen
24	1	1	SUM_Result of Classification p788 roi1 1.tif	191856962		To construct the boxplot used only mean values for n. These are the data:
24	1	2	SUM_Result of Classification p788 roi 2.tif	214864532								stage (hpf)	n	Mean (RawIntDen/3D-ROI)
24	1	3	SUM_Result of Classification p788 roi3.tif	75808680		Figure 2:						24	1	1.34933e+08
24	1	4	SUM_Result of Classification p788 roi 4.tif	125715853								24	2	3.32592e+07
24	1	5	SUM_Result of Classification p788 roi 5.tif	147689448								24	3	1.54123e+08
24	1	6	SUM_Result of Classification p788 roi 6.tif	53663662								24	4	5.01377e+07
24	2	1	SUM_Result of Classification p871 roi1.tif	21853397								24	5	9.53652e+07
24	2	2	SUM_Result of Classification p871 roi2.tif	26703153								31	1	6.49124e+07
24	2	3	SUM_Result of Classification p871 roi3.tif	23295400								31	2	1.01615e+08
24	2	4	SUM_Result of Classification p871 roi 4.tif	56085739								31	3	1.95971e+08
24	2	5	SUM_Result of Classification p871 roi 5.tif	30894336								31	4	1.04975e+08
24	2	6	SUM_Result of Classification p871 roi 6.tif	40723420								31	5	6.41893e+07
24	3	1	SUM_Result of Classification p811 roi1.tif	199323068								48	1	1.95113e+08
24	3	2	SUM_Result of Classification p811 roi2.tif	167710062								48	2	1.91553e+08
24	3	3	SUM_Result of Classification p811 roi 3.tif	123859937								48	3	1.35462e+08
24	3	4	SUM_Result of Classification p811 roi 4.tif	123676433								48	4	1.32096e+08
24	3	5	SUM_Result of Classification p811 roi 5.tif	107054120								48	5	1.93888e+08
24	3	6	SUM_Result of Classification p811 roi 6.tif	203112447								72	1	6.96124e+07
24	4	1	SUM_Result of Classification p1103 roi1.tif	46465613								72	2	1.5206e+08
24	4	2	SUM_Result of Classification p1103 roi2.tif	64468693								72	3	2.20252e+08
24	4	3	SUM_Result of Classification p1103 roi3.tif	46836077								72	4	1.36649e+08
24	4	4	SUM_Result of Classification p1103 roi4.tif	58806130								72	5	1.93031e+08
24	4	5	SUM_Result of Classification p1103 roi5.tif	31803958
24	4	6	SUM_Result of Classification p1103 roi6.tif	44471634
24	4	7	SUM_Result of Classification p1103 roi7.tif	58111462
24	5	1	SUM_Result of Classification p1108-roi1.tif	46562408
24	5	2	SUM_Result of Classification p1108-roi2.tif	89417175
24	5	3	SUM_Result of Classification p1108-roi3.tif	45946672
24	5	4	SUM_Result of Classification p1108-roi4.tif	88408519
24	5	5	SUM_Result of Classification p1108-roi5.tif	125950113
24	5	6	SUM_Result of Classification p1110-roi1.tif	151607448
24	5	7	SUM_Result of Classification p1110-roi2.tif	177232692
24	5	8	SUM_Result of Classification p1110-roi3.tif	177177590
24	5	9	SUM_Result of Classification p1110-roi4.tif	81395080
24	5	10	SUM_Result of Classification p1110-roi5.tif	57295571
24	5	11	SUM_Result of Classification p1110-roi6.tif	48640177
24	5	12	SUM_Result of Classification p1111-roi1.tif	181915447
24	5	13	SUM_Result of Classification p1111-roi2.tif	107302373
24	5	14	SUM_Result of Classification p1111-roi3.tif	41550479
24	5	15	SUM_Result of Classification p1111-roi4.tif	52790144
24	5	16	SUM_Result of Classification p1111-roi5.tif	81484809
24	5	17	SUM_Result of Classification p1111-roi6.tif	66531888
31	6	1	SUM_Result of Classification p865 roi1.tif	16759871
31	6	2	SUM_Result of Classification p864 roi1.tif	76067759
31	6	3	SUM_Result of Classification p864 roi2.tif	98314037
31	6	4	SUM_Result of Classification p864 roi3.tif	47067105
31	6	5	SUM_Result of Classification p864 roi4.tif	50327729
31	6	6	SUM_Result of Classification p864 roi5.tif	114556514
31	6	7	SUM_Result of Classification p864 roi6.tif	51293866
31	7	1	SUM_Result of Classification p848 roi1.tif	90167612
31	7	2	SUM_Result of Classification p848 roi2.tif	57265753
31	7	3	SUM_Result of Classification p848 roi3.tif	77367390
31	7	4	SUM_Result of Classification p849 roi1.tif	106631373
31	7	5	SUM_Result of Classification p849 roi2.tif	149916672
31	7	6	SUM_Result of Classification p849 roi3.tif	106095485
31	7	7	SUM_Result of Classification p849 roi4.tif	110258236
31	7	8	SUM_Result of Classification p850 roi1.tif	133500479
31	7	9	SUM_Result of Classification p850 roi2.tif	109606880
31	7	10	SUM_Result of Classification p850 roi3.tif	81689267
31	7	11	SUM_Result of Classification p850 roi4.tif	95264431
31	8	1	SUM_Result of Classification p775 roi1.tif	136608961
31	8	2	SUM_Result of Classification p775 roi2.tif	240875158
31	8	3	SUM_Result of Classification p775 roi3.tif	103739216
31	8	4	SUM_Result of Classification p775 roi4.tif	175235462
31	8	5	SUM_Result of Classification p775 roi 5.tif	223320481
31	8	6	SUM_Result of Classification p775 roi6.tif	296048167
31	9	1	SUM_Result of Classification p844 roi1.tif	108959581
31	9	2	SUM_Result of Classification p844 roi2.tif	98982023
31	9	3	SUM_Result of Classification p844 roi3.tif	89358362
31	9	4	SUM_Result of Classification p844 roi4.tif	43626138
31	9	5	SUM_Result of Classification p844 roi5.tif	67319854
31	9	6	SUM_Result of Classification p845 roi1.tif	142993392
31	9	7	SUM_Result of Classification p845 roi2.tif	105315910
31	9	8	SUM_Result of Classification p845 roi3.tif	75643072
31	9	9	SUM_Result of Classification p845 roi4.tif	149800771
31	9	10	SUM_Result of Classification p845 roi5.tif	153492380
31	9	11	SUM_Result of Classification p846 roi1.tif	122676139
31	9	12	SUM_Result of Classification p846 roi2.tif	101533535
31	10	1	SUM_Result of Classification p1101 roi1.tif	32629214
31	10	2	SUM_Result of Classification p1101 roi2.tif	34743179
31	10	3	SUM_Result of Classification p1101 roi 3.tif	37218907
31	10	4	SUM_Result of Classification p1102 roi1.tif	71123267
31	10	5	SUM_Result of Classification p1102 roi2.tif	70883895
31	10	6	SUM_Result of Classification p1102 roi 3.tif	138537132
48	11	1	SUM_Result of Classification p784 roi1.tif	146788456
48	11	2	SUM_Result of Classification p784 roi2.tif	134858787
48	11	3	SUM_Result of Classification p784 roi3.tif	248994542
48	11	4	SUM_Result of Classification p786-roi1.tif	221762577
48	11	5	SUM_Result of Classification p786-roi2.tif	251168077
48	11	6	SUM_Result of Classification p786-roi3.tif	232094691
48	11	7	SUM_Result of Classification p786-roi4.tif	127545581
48	11	8	SUM_Result of Classification p786-roi5.tif	197690468
48	12	1	SUM_Result of Classification p781 roi1.tif	211894545
48	12	2	SUM_Result of Classification p781 roi2.tif	167782710
48	12	3	SUM_Result of Classification p781 roi3.tif	116597207
48	12	4	SUM_Result of Classification p782 roi1.tif	240940724
48	12	5	SUM_Result of Classification p782 roi2.tif	217336681
48	12	6	SUM_Result of Classification p782 roi3.tif	194763936
48	13	1	SUM_Result of Classification p734 roi1.tif	234597063
48	13	2	SUM_Result of Classification p734 roi2.tif	134851542
48	13	3	SUM_Result of Classification p734 roi3.tif	163667311
48	13	4	SUM_Result of Classification p735 roi 1.tif	59965045
48	13	5	SUM_Result of Classification p735 roi 2.tif	84230927
48	14	1	SUM_Result of Classification p1095 roi1.tif	126872227
48	14	2	SUM_Result of Classification p1095 roi2.tif	243296913
48	14	3	SUM_Result of Classification p1095 roi3.tif	177358031
48	14	4	SUM_Result of Classification p1095 roi4.tif	146638561
48	14	5	SUM_Result of Classification p1094 roi 1.tif	59201071
48	14	6	SUM_Result of Classification p1094 roi 2.tif	39207126
48	15	1	SUM_Result of Classification p1096-roi2.tif	167597704
48	15	2	SUM_Result of Classification p1096-roi1.tif	159081247
48	15	3	SUM_Result of Classification p1096-roi3.tif	144353255
48	15	4	SUM_Result of Classification p1096-roi4.tif	128061741
48	15	5	SUM_Result of Classification p1098-roi2.tif	210125200
48	15	6	SUM_Result of Classification p1098-roi1.tif	324667758
48	15	7	SUM_Result of Classification p1098-roi3.tif	271763119
48	15	8	SUM_Result of Classification p1098-roi4.tif	128061741
48	15	9	SUM_Result of Classification p1098-roi5.tif	211279304
72	16	1	SUM_Result of Classification p1296 roi1.tif	62762551
72	16	2	SUM_Result of Classification p1296 roi2.tif	158335584
72	16	3	SUM_Result of Classification p1296 roi3.tif	34771122
72	16	4	SUM_Result of Classification p1296 roi4.tif	120316706
72	16	5	SUM_Result of Classification p1296 roi5.tif	38016427
72	16	6	SUM_Result of Classification p1296 roi6.tif	49122564
72	16	7	SUM_Result of Classification p1296 roi7.tif	23961982
72	17	1	SUM_Result of Classification p1299 roi1.tif	174176884
72	17	2	SUM_Result of Classification p1299 roi2.tif	166687210
72	17	3	SUM_Result of Classification p1299 roi3.tif	184700657
72	17	4	SUM_Result of Classification p1299 roi4.tif	192972503
72	17	5	SUM_Result of Classification p1299 roi5.tif	94252020
72	17	6	SUM_Result of Classification p1299 roi6.tif	99570915
72	18	1	SUM_Result of Classification p1305 roi1.tif	253897929
72	18	2	SUM_Result of Classification p1305 roi2.tif	176371041
72	18	3	SUM_Result of Classification p1305 roi3.tif	83049524
72	18	4	SUM_Result of Classification p1305 roi4.tif	197198285
72	18	5	SUM_Result of Classification p1305 roi5.tif	268802879
72	18	6	SUM_Result of Classification p1306 roi1.tif	279756185
72	18	7	SUM_Result of Classification p1306 roi2.tif	193610767
72	18	8	SUM_Result of Classification p1306 roi3.tif	292036159
72	18	9	SUM_Result of Classification p1306 roi4.tif	237541535
72	20	1	SUM_Result of Classification p1308 roi1.tif	66935690
72	20	2	SUM_Result of Classification p1308 roi2.tif	231637526
72	20	3	SUM_Result of Classification p1309 roi1.tif	175362939
72	20	4	SUM_Result of Classification p1309 roi2.tif	147890113
72	20	5	SUM_Result of Classification p1309 roi3.tif	173917660
72	20	6	SUM_Result of Classification p1308 roi 3.tif	24150067
72	21	1	SUM_Result of Classification p1310 roi1.tif	190735290
72	21	2	SUM_Result of Classification p1310 roi2.tif	58342770
72	21	3	SUM_Result of Classification p1310 roi3.tif	210493160
72	21	4	SUM_Result of Classification p1310 roi4.tif	229836116
72	21	5	SUM_Result of Classification p1310 roi5.tif	275745303

## Sheet: Figure 3 a
Dataset: Percentage of all cell types on EVL per stage
Data set with which the graph of Figure 3 (a) was constructed:
stage	round	tetragonal	pentagonal	hexagonal	heptagonal	octagonal		stage	round		tetragonal		pentagonal		hexa		hepta		octa
24hpf	0	16.67	33.33	50	0	0			mean	SD	mean	SD	mean	SD	mean	SD	mean	SD	mean	SD
24hpf	50	0	0	25	25	0		24 hpf	11.94	21.4159	14.264	10.3623	22.532	13.0259	35.948	10.6998	13.82	13.0279	1.496	2.31333
24hpf	0	28.57	28.57	42.86	0	0		31 hpf	1.004	1.40801	4.892	5.09257	26.736	16.737	54.894	21.6624	11.342	8.37914	1.126	1.81157
24hpf	5.26	10.53	26.31	26.32	26.32	5.26		48hpf	4.924	6.88	2.118	3.18	27.23	6.08	44.07	16.87	18.65	10.05	2.99	3.24
24hpf	4.44	15.55	24.45	35.56	17.78	2.22		72 hpf	0	0	4.74	5.03369	23.396	11.6846	54.678	18.4581	17.186	13.7505	0	0
31hpf	0	0	10	90	0	0
31hpf	2.94	10.3	22.06	48.53	14.7	1.47
31hpf	0	0	54.54	36.36	9.09	0
31hpf	2.08	4.16	27.08	39.58	22.92	4.16
31hpf	0	10	20	60	10	0
48hpf	0	0	34.09	52.27	11.36	2.27
48hpf	10.34	3.45	20.69	48.27	17.24	0
48hpf	14.28	7.14	21.43	14.28	35.72	7.14
48hpf	0	0	27.78	55.55	11.11	5.55
48hpf	0	0	32.14	50	17.85	0
72hpf	0	3.7	18.52	70.37	7.41	0
72hpf	0	10	20	35	35	0
72hpf	0	0	41.18	35.3	23.52	0
72hpf	0	0	27.28	72.72	0	0
72hpf	0	10	10	60	20	0
In the LMM detected significant differences in the mean percentage in function of morphology, but no between stages, for the main cell types.
These are the data used for el Linear Mixed Model (LMM):
stage	n	ROIs	morpho	porcen
24h	1	1	round	0
24h	1	2	tetra	16.67
24h	1	3	penta	33.33
24h	1	4	hexa	50
24h	1	5	hepta	0
24h	1	6	octa	0
24h	2	1	round	50
24h	2	2	tetra	0
24h	2	3	penta	0
24h	2	4	hexa	25
24h	2	5	hepta	25
24h	2	6	octa	0
24h	3	1	round	0
24h	3	2	tetra	28.57
24h	3	3	penta	28.57
24h	3	4	hexa	42.86
24h	3	5	hepta	0
24h	3	6	octa	0
24h	4	1	round	5.26
24h	4	2	tetra	10.53
24h	4	3	penta	26.31
24h	4	4	hexa	26.32
24h	4	5	hepta	26.32
24h	4	6	octa	5.26
24h	5	1	round	4.44
24h	5	2	tetra	15.55
24h	5	3	penta	24.45
24h	5	4	hexa	35.56
24h	5	5	hepta	17.78
24h	5	6	octa	2.22
31h	1	1	round	0
31h	1	2	tetra	0
31h	1	3	penta	10
31h	1	4	hexa	90
31h	1	5	hepta	0
31h	1	6	octa	0
31h	2	1	round	2.94
31h	2	2	tetra	10.3
31h	2	3	penta	22.06
31h	2	4	hexa	48.53
31h	2	5	hepta	14.7
31h	2	6	octa	1.47
31h	3	1	round	0
31h	3	2	tetra	0
31h	3	3	penta	54.54
31h	3	4	hexa	36.36
31h	3	5	hepta	9.09
31h	3	6	octa	0
31h	4	1	round	2.08
31h	4	2	tetra	4.16
31h	4	3	penta	27.08
31h	4	4	hexa	39.58
31h	4	5	hepta	22.92
31h	4	6	octa	4.16
31h	5	1	round	0
31h	5	2	tetra	10
31h	5	3	penta	20
31h	5	4	hexa	60
31h	5	5	hepta	10
31h	5	6	octa	0
48h	1	1	round	0
48h	1	2	tetra	0
48h	1	3	penta	34.09
48h	1	4	hexa	52.27
48h	1	5	hepta	11.36
48h	1	6	octa	2.27
48h	2	1	round	10.34
48h	2	2	tetra	3.45
48h	2	3	penta	20.69
48h	2	4	hexa	48.27
48h	2	5	hepta	17.24
48h	2	6	octa	0
48h	3	1	round	14.28
48h	3	2	tetra	7.14
48h	3	3	penta	21.43
48h	3	4	hexa	14.28
48h	3	5	hepta	35.72
48h	3	6	octa	7.14
48h	4	1	round	0
48h	4	2	tetra	0
48h	4	3	penta	27.78
48h	4	4	hexa	55.55
48h	4	5	hepta	11.11
48h	4	6	octa	5.55
48h	5	1	round	0
48h	5	2	tetra	0
48h	5	3	penta	32.14
48h	5	4	hexa	50
48h	5	5	hepta	17.85
48h	5	6	octa	0
72h	1	1	round	0
72h	1	2	tetra	3.7
72h	1	3	penta	18.52
72h	1	4	hexa	70.37
72h	1	5	hepta	7.41
72h	1	6	octa	0
72h	2	1	round	0
72h	2	2	tetra	10
72h	2	3	penta	20
72h	2	4	hexa	35
72h	2	5	hepta	35
72h	2	6	octa	0
72h	3	1	round	0
72h	3	2	tetra	0
72h	3	3	penta	41.18
72h	3	4	hexa	35.3
72h	3	5	hepta	23.52
72h	3	6	octa	0
72h	4	1	round	0
72h	4	2	tetra	0
72h	4	3	penta	27.28
72h	4	4	hexa	72.72
72h	4	5	hepta	0
72h	4	6	octa	0
72h	5	1	round	0
72h	5	2	tetra	10
72h	5	3	penta	10
72h	5	4	hexa	60
72h	5	5	hepta	20
72h	5	6	octa	0

## Sheet: Figure 3b
Dataset: Mean area of all cell types on EVL per stage
Summary data set with which the bar graph of Figure 3 was constructed:								In the LMM no significant differences were detected in the cell area according to the morphology, between stages, for the main cell types.
								These are the data used for el Linear Mixed Model (LMM):
	mean cell area (um2) - EVL							stage	n	ROIs	area	morpho
Stage (hpf)	round	tetragonal	pentagonal	hexagonal	heptagonal	octagonal		24	1	1	449	hexa
24 hpf								24	1	2	637	hexa
n1	─	196757	337434	357110	─	─		24	1	3	242	penta
n2	183228	─	─	424434	509558	─		24	1	4	448	penta
n3	─	159526	203249	175955	─	─		24	1	5	442	hexa
n4	122890	152205	208682	208516	294175	406134		24	2	1	592	hexa
n5	202471	207423	227993	275592	268123	382484		24	2	2	394	hexa
cell total	5	12	19	21	14	2		24	2	3	620	penta
31 hpf								24	2	4	503	hexa
n1	─	─	141.127	219003	─	─		24	2	5	611	hexa
n2	84267.5	102123	127818	147188	183360	213.864		24	3	1	226	hexa
n3	─	─	95811.5	110982	187.615	─		24	3	2	233	penta
n4	78140	125051	149165	176441	212151	414288		24	3	3	207	penta
n5	─	89634	97269	111760	150185	─		24	3	4	223	hexa
cell total	3	10	37	71	23	3		24	3	5	300	penta
48 hpf								24	3	6	230	penta
n1	─	─	173551	174729	214776	223.057		24	3	7	244	hexa
n2	107951	158.068	144304	179118	216200	─		24	4	1	241	penta
n3	68368	65.884	80094	112042	89932	303.317		24	4	2	373.904	penta
n4	─	─	164627	190016	249424	329.584		24	4	3	199.837	penta
n5	─	─	159724	218967	192749	─		24	4	4	344.656	hepta
cell total	5	2	38	63	22	3		24	4	6	236.274	hexa
72 hpf								24	4	7	234.651	penta
n1	─	─	164958	199208	217443	─		24	4	8	253.73	penta
n2	─	166581	157207	195896	235280	─		24	5	1	621	hexa
n3	─	─	175922	184799	220010	─		24	5	2	403.153	penta
n4	─	─	184336	212806	─	─		24	5	3	398.416	hexa
n5	─	108514	123188	176204	178075	─		24	5	4	579.241	hepta
cell total	─	4	27	52	19	─		24	5	5	543.632	hexa
								24	5	6	466.817	hexa
								24	5	7	335	hepta
								24	5	8	324	penta
								24	5	9	253	hexa
								24	5	10	256	penta
								24	5	11	318	hepta
								24	5	12	213	hexa
								24	5	13	265.92	penta
								24	5	14	305	penta
								24	5	15	493	hepta
								24	5	16	477	hexa
								24	5	17	500	hexa
								24	5	18	239.719	penta
								24	5	19	392	hexa
								24	5	20	356.481	hepta
								24	5	21	291	hepta
								24	5	22	293	hexa
								24	5	23	332	hexa
								24	5	24	495	hexa
								24	5	25	269.696	hexa
								24	5	26	332.963	hexa
								24	5	27	297.024	penta
								24	5	28	239.255	penta
								24	5	29	190.728	penta
								24	5	30	258.5	penta
								24	5	31	279.368	hexa
								24	5	32	310.472	hexa
								24	5	33	265.556	hepta
								31	1	1	268.677	hexa
								31	1	2	339.437	hexa
								31	1	3	288	hexa
								31	1	4	232	hexa
								31	1	5	272	hexa
								31	1	6	305	hexa
								31	1	7	324	hexa
								31	1	8	174	penta
								31	1	9	210	hexa
								31	1	10	251	hexa
								31	2	1	192	hexa
								31	2	2	256	hexa
								31	2	3	194	hexa
								31	2	4	207	hexa
								31	2	5	159	penta
								31	2	6	262	hexa
								31	2	7	184	hexa
								31	2	8	212	hexa
								31	2	9	240	penta
								31	2	10	307	hepta
								31	2	12	312	hepta
								31	2	13	223	hexa
								31	2	14	206	hexa
								31	2	15	176	hexa
								31	2	16	170	penta
								31	2	17	201	hexa
								31	2	19	176	hexa
								31	2	20	208	hepta
								31	2	21	272	hexa
								31	2	22	164	hexa
								31	2	23	246	penta
								31	2	24	199	hexa
								31	2	25	224	penta
								31	2	26	168	hepta
								31	2	27	200	penta
								31	2	28	193	penta
								31	2	29	235	hepta
								31	2	30	186	hexa
								31	2	31	266	hepta
								31	2	32	225	hexa
								31	2	33	270	hepta
								31	2	34	309	hexa
								31	2	35	120	hepta
								31	2	36	132	hexa
								31	2	37	143	hepta
								31	2	38	105	penta
								31	2	39	133	hexa
								31	2	40	148	penta
								31	2	41	194	hexa
								31	2	42	155	hexa
								31	2	43	121	hexa
								31	2	44	144	hexa
								31	2	45	173	hexa
								31	2	46	103	penta
								31	2	47	139	hexa
								31	2	48	127	hexa
								31	2	49	141	penta
								31	2	50	128	tetra
								31	2	51	96	tetra
								31	2	52	116	tetra
								31	2	53	155	tetra
								31	2	54	221	tetra
								31	2	55	134	penta
								31	2	56	104	penta
								31	2	57	155	hexa
								31	2	58	232	hexa
								31	2	59	173	hexa
								31	3	1	135	penta
								31	3	2	132	hexa
								31	3	3	96	penta
								31	3	4	131	penta
								31	3	5	142	hexa
								31	3	6	209	hepta
								31	3	7	112	penta
								31	3	8	92	hexa
								31	3	9	98	penta
								31	3	10	140	hexa
								31	3	11	128	hexa
								31	3	12	137	hexa
								31	3	13	152	hexa
								31	4	1	236	hepta
								31	4	2	219	hepta
								31	4	3	176	tetra
								31	4	4	210	penta
								31	4	5	254	hexa
								31	4	6	187	hexa
								31	4	7	229	hexa
								31	4	8	331	hexa
								31	4	9	442	penta
								31	4	10	221	hexa
								31	4	11	393	hexa
								31	4	12	448	hepta
								31	4	13	326	penta
								31	4	14	313	hexa
								31	4	16	205	hepta
								31	4	17	172	hexa
								31	4	18	198	penta
								31	4	19	177	penta
								31	4	20	153	penta
								31	4	21	189	penta
								31	4	22	203	hexa
								31	4	23	169	hexa
								31	4	24	216	hexa
								31	4	25	199	hexa
								31	4	26	227	hexa
								31	4	27	225	hexa
								31	4	31	183.95	hepta
								31	4	32	167.874	hexa
								31	4	33	147.318	penta
								31	4	34	154.829	penta
								31	4	35	310.448	hepta
								31	4	36	169.323	hexa
								31	4	37	292.791	penta
								31	4	38	323.361	hexa
								31	4	39	208.063	hexa
								31	4	40	145.21	hexa
								31	4	41	308.208	hepta
								31	4	42	151.93	penta
								31	4	43	237.711	hepta
								31	4	44	316.378	hepta
								31	4	45	296.217	penta
								31	4	46	238.634	hexa
								31	4	47	272.235	hepta
								31	4	48	180.128	penta
								31	4	49	192.119	penta
								31	4	50	272.235	hepta
								31	4	51	249.702	hepta
								31	5	1	135.776	penta
								31	5	2	115.537	penta
								31	5	3	139.22	hexa
								31	5	4	169.065	hepta
								31	5	5	119.71	hexa
								31	5	6	125.905	hexa
								48	1	1	194	hexa
								48	1	2	201	hexa
								48	1	3	167	penta
								48	1	4	179	hexa
								48	1	5	165	hexa
								48	1	6	154	hexa
								48	1	7	202	hexa
								48	1	8	210	hexa
								48	1	9	224	hexa
								48	1	10	239	hexa
								48	1	11	247	hepta
								48	1	12	208	penta
								48	1	13	171	hexa
								48	1	14	258	hepta
								48	1	15	217	penta
								48	1	16	152	penta
								48	1	17	177	penta
								48	1	18	162	hexa
								48	1	19	240	hepta
								48	1	20	228	penta
								48	1	22	198	hexa
								48	1	23	207	hexa
								48	1	24	266	hepta
								48	1	25	185	penta
								48	1	26	200	penta
								48	1	27	197	hexa
								48	1	28	208	penta
								48	1	29	280	hepta
								48	1	30	220	penta
								48	1	31	200	penta
								48	1	32	190	penta
								48	1	33	184.634	hexa
								48	1	34	243.892	hexa
								48	1	35	171.55	penta
								48	1	36	222.759	penta
								48	1	37	271.187	hexa
								48	1	38	202.487	hexa
								48	1	39	163.401	penta
								48	1	40	200.533	hexa
								48	1	41	188.277	hexa
								48	1	42	212.491	hexa
								48	1	43	211.63	hexa
								48	1	44	213.352	hexa
								48	1	45	262.343	hexa
								48	1	46	231.802	penta
								48	2	1	270.922	penta
								48	2	2	301.86	hexa
								48	2	3	224.846	hexa
								48	2	4	254.425	hepta
								48	2	5	242.998	hexa
								48	2	6	272.147	hexa
								48	2	7	262.706	hexa
								48	2	8	186.058	hexa
								48	2	9	231.206	hexa
								48	2	10	159.724	penta
								48	2	11	172.245	hexa
								48	2	12	159.558	hexa
								48	2	13	161.38	penta
								48	2	14	195.465	hexa
								48	2	15	172.145	penta
								48	2	16	187.184	hexa
								48	2	17	192.351	penta
								48	2	18	192.715	hexa
								48	2	19	242.766	hepta
								48	2	20	240.116	hepta
								48	2	21	170.125	hexa
								48	2	22	150.847	penta
								48	2	23	214.677	hexa
								48	2	24	289.703	hepta
								48	3	1	130.741	hexa
								48	3	2	155.782	hepta
								48	3	3	114.377	hepta
								48	3	4	102.817	penta
								48	3	5	78.537	penta
								48	3	6	100.598	hepta
								48	3	7	105.864	hepta
								48	3	8	96.49	penta
								48	3	9	122.691	hexa
								48	3	10	102.022	hepta
								48	4	1	226.138	hexa
								48	4	2	216.731	hexa
								48	4	3	179.764	hexa
								48	4	4	221.766	hexa
								48	4	5	218.95	hexa
								48	4	6	141.175	penta
								48	4	7	186.058	penta
								48	4	8	222.759	hexa
								48	4	9	231.835	hexa
								48	4	10	203.581	penta
								48	4	11	203.282	penta
								48	4	12	156.842	hexa
								48	4	13	186.522	penta
								48	4	14	166.78	hexa
								48	4	15	254.227	hepta
								48	5	1	402.59	hexa
								48	5	2	406.73	hexa
								48	5	3	372.513	hexa
								48	5	4	379.999	hexa
								48	5	5	417.728	hexa
								48	5	6	115.206	penta
								48	5	7	148.959	penta
								48	5	8	186.157	penta
								48	5	9	214.909	hexa
								48	5	10	217.592	hexa
								48	5	11	166.581	hexa
								48	5	12	209.443	hexa
								48	5	13	194.405	hexa
								48	5	14	195.796	penta
								48	5	15	202.719	penta
								48	5	16	191.921	penta
								48	5	17	217.062	hepta
								48	5	18	179.367	penta
								48	5	19	219.613	hepta
								48	5	20	149.356	penta
								48	5	21	170.655	penta
								48	5	22	146.21	hexa
								72	1	1	235.313	penta
								72	1	2	236.605	hexa
								72	1	3	256	hexa
								72	1	4	235.313	penta
								72	1	5	241.143	hexa
								72	1	6	173.835	penta
								72	2	1	277.547	hexa
								72	2	2	217.89	penta
								72	2	3	297.852	penta
								72	2	4	308.153	penta
								72	2	5	243.561	hepta
								72	2	6	157.505	penta
								72	2	7	148.296	penta
								72	2	8	207.787	hepta
								72	2	9	225.873	hexa
								72	2	10	222.527	penta
								72	2	11	315.507	penta
								72	2	12	204.607	penta
								72	2	13	181.686	hexa
								72	2	14	216.035	hexa
								72	2	15	203.249	penta
								72	2	16	353.467	hexa
								72	2	17	252.604	hepta
								72	3	1	201	hexa
								72	3	2	178.307	penta
								72	3	3	180.129	hepta
								72	3	4	187	penta
								72	3	5	196.492	penta
								72	3	6	295	hexa
								72	3	7	299	hexa
								72	3	8	291	hexa
								72	3	9	237	penta
								72	3	10	246.079	hepta
								72	3	11	231	penta
								72	3	12	218	hexa
								72	3	13	224	hexa
								72	3	14	217	penta
								72	3	15	256.678	hepta
								72	3	16	221	hexa
								72	3	17	212	penta
								72	3	18	192.749	hexa
								72	3	19	182.514	penta
								72	3	20	163.997	penta
								72	3	21	245.747	hepta
								72	3	22	241.243	penta
								72	3	23	220.606	hexa
								72	3	24	203.084	penta
								72	3	25	204.243	hexa
								72	3	26	194.306	hexa
								72	3	27	207.125	hexa
								72	4	1	191.987	hexa
								72	4	2	220.109	hexa
								72	4	3	216.631	penta
								72	4	4	239.056	hexa
								72	4	5	171.748	penta
								72	4	6	256.745	hexa

## Sheet: Figure 4a.
Dataset: Cell packing index (number of cells /ROIs)
These are the data used for el Linear Mixed Model (LMM):
stage (hpf)	n	Label (16bits)	nº cel/2500um2		With these data a plot of mean was built:
24	1	SUM_Result of Classification p788 roi1 1.tif	0.0004
24	1	SUM_Result of Classification p788 roi 2.tif	0.0008
24	1	SUM_Result of Classification p788 roi3.tif	0.0012
24	1	SUM_Result of Classification p788 roi 4.tif	0.0008
24	1	SUM_Result of Classification p788 roi 5.tif	0.0004
24	1	SUM_Result of Classification p788 roi 6.tif	0.0004
24	2	SUM_Result of Classification p871 roi1.tif	0.0008
24	2	SUM_Result of Classification p871 roi2.tif	0.0004
24	2	SUM_Result of Classification p871 roi3.tif	0.0004
24	2	SUM_Result of Classification p871 roi 4.tif	0.0016
24	2	SUM_Result of Classification p871 roi 5.tif	0.0004
24	2	SUM_Result of Classification p871 roi 6.tif	0.0004
24	3	SUM_Result of Classification p811 roi1.tif	0.0012
24	3	SUM_Result of Classification p811 roi2.tif	0.0016
24	3	SUM_Result of Classification p811 roi 3.tif	0.0012
24	3	SUM_Result of Classification p811 roi 4.tif	0.0012
24	3	SUM_Result of Classification p811 roi 5.tif	0.0012
24	3	SUM_Result of Classification p811 roi 6.tif	0.0016
24	4	SUM_Result of Classification p1103 roi1.tif	0.0016
24	4	SUM_Result of Classification p1103 roi2.tif	0.0012
24	4	SUM_Result of Classification p1103 roi3.tif	0.002
24	4	SUM_Result of Classification p1103 roi4.tif	0.0012
24	4	SUM_Result of Classification p1103 roi5.tif	0.0008
24	4	SUM_Result of Classification p1103 roi6.tif	0.0008
24	4	SUM_Result of Classification p1103 roi7.tif	0.0004
24	5	SUM_Result of Classification p1108-roi1.tif	0.0004
24	5	SUM_Result of Classification p1108-roi2.tif	0.0008
24	5	SUM_Result of Classification p1108-roi3.tif	0.0008
24	5	SUM_Result of Classification p1108-roi4.tif	0.0008
24	5	SUM_Result of Classification p1108-roi5.tif	0.0004
24	5	SUM_Result of Classification p1110-roi1.tif	0.0012
24	5	SUM_Result of Classification p1110-roi2.tif	0.002
24	5	SUM_Result of Classification p1110-roi3.tif	0.0012
24	5	SUM_Result of Classification p1110-roi4.tif	0.0012
24	5	SUM_Result of Classification p1110-roi5.tif	0.0008
24	5	SUM_Result of Classification p1110-roi6.tif	0.0012
24	5	SUM_Result of Classification p1111-roi1.tif	0.0008
24	5	SUM_Result of Classification p1111-roi2.tif	0.0016
24	5	SUM_Result of Classification p1111-roi3.tif	0.0012
24	5	SUM_Result of Classification p1111-roi4.tif	0.0012
24	5	SUM_Result of Classification p1111-roi5.tif	0.0016
24	5	SUM_Result of Classification p1111-roi6.tif	0.0012
31	1	SUM_Result of Classification p865 roi1.tif	0.0008
31	1	SUM_Result of Classification p864 roi1.tif	0.0016
31	1	SUM_Result of Classification p864 roi2.tif	0.0008
31	1	SUM_Result of Classification p864 roi3.tif	0.0016
31	1	SUM_Result of Classification p864 roi4.tif	0.002
31	1	SUM_Result of Classification p864 roi5.tif	0.002
31	1	SUM_Result of Classification p864 roi6.tif	0.0012
31	2	SUM_Result of Classification p848 roi1.tif	0.0024
31	2	SUM_Result of Classification p848 roi2.tif	0.0016
31	2	SUM_Result of Classification p848 roi3.tif	0.0012
31	2	SUM_Result of Classification p849 roi1.tif	0.0024
31	2	SUM_Result of Classification p849 roi2.tif	0.0016
31	2	SUM_Result of Classification p849 roi3.tif	0.0028
31	2	SUM_Result of Classification p849 roi4.tif	0.0024
31	2	SUM_Result of Classification p850 roi1.tif	0.0036
31	2	SUM_Result of Classification p850 roi2.tif	0.0032
31	2	SUM_Result of Classification p850 roi3.tif	0.0028
31	2	SUM_Result of Classification p850 roi4.tif	0.0032
31	3	SUM_Result of Classification p775 roi1.tif	0.0016
31	3	SUM_Result of Classification p775 roi2.tif	0.0028
31	3	SUM_Result of Classification p775 roi3.tif	0.002
31	3	SUM_Result of Classification p775 roi4.tif	0.0032
31	3	SUM_Result of Classification p775 roi 5.tif	0.0032
31	3	SUM_Result of Classification p775 roi6.tif	0.0032
31	4	SUM_Result of Classification p844 roi1.tif	0.0024
31	4	SUM_Result of Classification p844 roi2.tif	0.0012
31	4	SUM_Result of Classification p844 roi3.tif	0.0012
31	4	SUM_Result of Classification p844 roi4.tif	0.0008
31	4	SUM_Result of Classification p844 roi5.tif	0.0004
31	4	SUM_Result of Classification p845 roi1.tif	0.002
31	4	SUM_Result of Classification p845 roi2.tif	0.0024
31	4	SUM_Result of Classification p845 roi3.tif	0.0012
31	4	SUM_Result of Classification p845 roi4.tif	0.0024
31	4	SUM_Result of Classification p845 roi5.tif	0.002
31	4	SUM_Result of Classification p846 roi1.tif	0.0016
31	4	SUM_Result of Classification p846 roi2.tif	0.0024
31	5	SUM_Result of Classification p1101 roi1.tif	0.0012
31	5	SUM_Result of Classification p1102 roi1.tif	0.0016
31	5	SUM_Result of Classification p1102 roi2.tif	0.0012
31	5	SUM_Result of Classification p1102 roi 3.tif	0.0024
48	1	SUM_Result of Classification p784 roi1.tif	0.0028
48	1	SUM_Result of Classification p784 roi2.tif	0.0016
48	1	SUM_Result of Classification p784 roi3.tif	0.0028
48	1	SUM_Result of Classification p786-roi1.tif	0.0028
48	1	SUM_Result of Classification p786-roi2.tif	0.002
48	1	SUM_Result of Classification p786-roi3.tif	0.002
48	1	SUM_Result of Classification p786-roi4.tif	0.0012
48	1	SUM_Result of Classification p786-roi5.tif	0.0024
48	2	SUM_Result of Classification p781 roi1.tif	0.0008
48	2	SUM_Result of Classification p781 roi2.tif	0.002
48	2	SUM_Result of Classification p781 roi3.tif	0.0016
48	2	SUM_Result of Classification p782 roi1.tif	0.0028
48	2	SUM_Result of Classification p782 roi2.tif	0.0024
48	2	SUM_Result of Classification p782 roi3.tif	0.002
48	3	SUM_Result of Classification p734 roi1.tif	0.0024
48	3	SUM_Result of Classification p734 roi2.tif	0.0024
48	3	SUM_Result of Classification p734 roi3.tif	0.0008
48	3	SUM_Result of Classification p735 roi 1.tif	0.0008
48	3	SUM_Result of Classification p735 roi 2.tif	0.0024
48	4	SUM_Result of Classification p1095 roi1.tif	0.0008
48	4	SUM_Result of Classification p1095 roi2.tif	0.002
48	4	SUM_Result of Classification p1095 roi3.tif	0.0024
48	4	SUM_Result of Classification p1095 roi4.tif	0.002
48	4	SUM_Result of Classification p1094 roi 1.tif	0.002
48	4	SUM_Result of Classification p1094 roi 2.tif	0.0012
48	5	SUM_Result of Classification p1096-roi2.tif	0.0008
48	5	SUM_Result of Classification p1096-roi1.tif	0.0008
48	5	SUM_Result of Classification p1096-roi3.tif	0.0008
48	5	SUM_Result of Classification p1096-roi4.tif	0.0012
48	5	SUM_Result of Classification p1098-roi2.tif	0.002
48	5	SUM_Result of Classification p1098-roi1.tif	0.0012
48	5	SUM_Result of Classification p1098-roi3.tif	0.002
48	5	SUM_Result of Classification p1098-roi4.tif	0.0016
48	5	SUM_Result of Classification p1098-roi5.tif	0.0008
72	1	SUM_Result of Classification p1296 roi1.tif	0.0012
72	1	SUM_Result of Classification p1296 roi2.tif	0.0016
72	1	SUM_Result of Classification p1296 roi3.tif	0.0012
72	1	SUM_Result of Classification p1296 roi4.tif	0.0012
72	1	SUM_Result of Classification p1296 roi5.tif	0.0024
72	1	SUM_Result of Classification p1296 roi6.tif	0.0008
72	1	SUM_Result of Classification p1296 roi7.tif	0.0024
72	2	SUM_Result of Classification p1299 roi1.tif	0.002
72	2	SUM_Result of Classification p1299 roi2.tif	0.0016
72	2	SUM_Result of Classification p1299 roi3.tif	0.0012
72	2	SUM_Result of Classification p1299 roi4.tif	0.0004
72	2	SUM_Result of Classification p1299 roi5.tif	0.0012
72	2	SUM_Result of Classification p1299 roi6.tif	0.0016
72	3	SUM_Result of Classification p1305 roi1.tif	0.0012
72	3	SUM_Result of Classification p1305 roi2.tif	0.0008
72	3	SUM_Result of Classification p1305 roi3.tif	0.0004
72	3	SUM_Result of Classification p1305 roi4.tif	0.0024
72	3	SUM_Result of Classification p1305 roi5.tif	0.002
72	3	SUM_Result of Classification p1306 roi1.tif	0.002
72	3	SUM_Result of Classification p1306 roi2.tif	0.0012
72	3	SUM_Result of Classification p1306 roi3.tif	0.0008
72	3	SUM_Result of Classification p1306 roi4.tif	0.0016
72	4	SUM_Result of Classification p1308 roi1.tif	0.0012
72	4	SUM_Result of Classification p1308 roi2.tif	0.0008
72	4	SUM_Result of Classification p1309 roi1.tif	0.0016
72	4	SUM_Result of Classification p1309 roi2.tif	0.0008
72	4	SUM_Result of Classification p1309 roi3.tif	0.0012
72	5	SUM_Result of Classification p1310 roi1.tif	0.002
72	5	SUM_Result of Classification p1310 roi2.tif	0.0012
72	5	SUM_Result of Classification p1310 roi3.tif	0.0008
72	5	SUM_Result of Classification p1310 roi4.tif	0.002
72	5	SUM_Result of Classification p1310 roi5.tif	0.002

## Sheet: Figure 4b.
Dataset: Hexagonal cell packing index
These are the data used for el Linear Mixed Model (LMM):
stage	n	Label (16bits)	number of hexagonal cell	number of hexagonal cell / 2500um2		With these data a plot of mean was built:
24	1	MAX_Result of RL p788 roi1.tif	0	0
24	1	MAX_Result of RL p788 roi2.tif	1	0.0004
24	1	MAX_Result of RL p788 roi3.tif	2	0.0008
24	1	SUM_Result of Result of RL p788 roi 4 16 bits.tif	0	0.0008
24	1	SUM_Result of Result of RL p788 roi 5 16 bits.tif	1	0.0004
24	1	SUM_Result of Result of RL p788 roi 6 16 bits.tif	1	0.0004
24	2	MAX_Result of RL p871 roi1.tif	0	0
24	2	MAX_Result of RL p871 roi2.tif	1	0.0004
24	2	MAX_Result of RL p871 roi3.tif	0	0
24	2	SUM_Result of Result of RL p871 roi 4 16 bits.tif	0	0
24	2	SUM_Result of Result of RL p871 roi 5 16 bits.tif	0	0
24	2	SUM_Result of Result of RL p871 roi 6 16 bits.tif	1	0.0004
24	3	MAX_Result of RL p811 roi1.tif	1	0.0004
24	3	MAX_Result of RL p811 roi2.tif	2	0.0008
24	3	SUM_Result of Result of RL roi 3 16 bits.tif	0	0
24	3	SUM_Result of Result of RL roi 4 16 bits.tif	2	0.0008
24	3	SUM_Result of Result of RL roi 5 16 bits.tif	0	0
24	3	SUM_Result of Result of RL roi 6 16 bits.tif	1	0.0004
24	4	MAX_Result of RL p1103 - roi1.tif	1	0.0004
24	4	MAX_Result of RL p1103 - roi2.tif	3	0.0012
24	4	MAX_Result of RL p1103- roi3.tif	0	0
24	4	MAX_Result of RL p1103-roi4.tif	0	0
24	4	MAX_Result of RL p1103-roi5-1.tif	1	0.0004
24	4	MAX_Result of RL p1103- roi7.tif	0	0
24	5	SUM_Result of RL p1108-roi2-1.tif: 5(1)	1	0.0004
24	5	MAX_Result of RL p1108-roi3-1.tif	1	0.0004
24	5	MAX_Result of RL p1108-roi4-1.tif	1	0.0004
24	5	SUM_Classification Result of RL p1108-roi5	1	0.0004
24	5	SUM_Classification Result of RL p1110-roi1.tif		0
24	5	MAX_Result of RL p1110-roi2.tif	2	0.0008
24	5	MAX_Result of RL p1110-roi3.tif	1	0.0004
24	5	MAX_Result of RL p1110-roi4.tif	1	0.0004
24	5	MAX_Result of RL p1110-roi5.tif	1	0.0004
24	5	MAX_Result of RL p1110-roi6.tif	0	0
24	5	MAX_Result of RL p1111-roi1.tif	1	0.0004
24	5	MAX_Result of RL p1111-roi2.tif	0	0
24	5	MAX_Result of RL p1111-roi3.tif	2	0.0008
24	5	MAX_Result of RL p1111-roi4.tif	2	0.0008
24	5	MAX_Result of RL p1111-roi5.tif	1	0.0004
24	5	MAX_Result of RL p1111-roi6.tif	1	0.0004
31	1	SUM_Classification result p864 roi1.tif	4	0.0016
31	1	SUM_Classification result p864 roi2.tif	2	0.0008
31	1	SUM_Classification result p864 roi3.tif	3	0.0012
31	1	SUM_Result of Result of RL p864 roi4.tif	2	0.0008
31	1	SUM_Result of Result of RL p864 roi5.tif	5	0.002
31	1	SUM_Result of Result of RL p864 roi6.tif	0	0
31	2	SUM_Classification p848 roi1.tif	5	0.002
31	2	SUM_Classification p848 roi2.tif	2	0.0008
31	2	SUM_Classification p848 roi3.tif	1	0.0004
31	2	SUM_Classification p849 roi1.tif	4	0.0016
31	2	SUM_Result of RL p849 roi2.tif	2	0.0008
31	2	SUM_Result of RL p849 roi3.tif	1	0.0004
31	2	SUM_Result of RL p849 roi4.tif	3	0.0012
31	2	SUM_Result of RL p850 roi1-1.tif	6	0.0024
31	2	SUM_Result of RL p850 roi2-1.tif	2	0.0008
31	2	Result of RL p850 roi3-1.tif	2	0.0008
31	2	MAX_Result of RL p850 roi4.tif	5	0.002
31	3	MAX_Result of RL p775 roi1.tif	0	0
31	3	MAX_Result of RL p775 roi2.tif	4	0.0016
31	3	SUM_Result of Result of RL p775 roi3.tif	2	0.0008
31	3	SUM_Result of Result of RL p775 roi4.tif	4	0.0016
31	3	SUM_Result of Result of RL p775 roi 5.tif	2	0.0008
31	3	SUM_Result of Result of RL p775 roi6.tif	4	0.0016
31	4	MAX_Result of RL p844 roi1.tif	2	0.0008
31	4	MAX_Result of RL p844 roi2.tif	2	0.0008
31	4	MAX_Result of RL p844 roi3.tif	2	0.0008
31	4	MAX_Result of RL p844 roi5.tif		0
31	4	MAX_Result of RL p845 roi1.tif	1	0.0004
31	4	MAX_Result of RL p845 roi2.tif	5	0.002
31	4	MAX_Result of RL p845 roi3.tif		0
31	4	MAX_Result of RL p845 roi4.tif	2	0.0008
31	4	MAX_Result of RL p845 roi5.tif	3	0.0012
31	4	SUM_Result of RL p846 roi1.tif		0
31	4	SUM_Result of RL p846 roi2.tif	2	0.0008
31	5	MAX_Result of RL p1101-roi1-16bits.tif	3	0.0012
31	5	MAX_Result of RL p1102-roi1-16bits.tif	1	0.0004
31	5	MAX_Result of RL p1102-roi2-16bits-1.tif	2	0.0008
31	5	SUM_Result of Result of RL p1102 roi 3.tif	4	0.0016
48	1	SUM_Result of RL p784-roi1.tif	6	0.0024
48	1	SUM_Classified image p784 roi2.tif	3	0.0012
48	1	SUM_Classified image p784 roi3.tif	1	0.0004
48	1	SUM_Classified image p786-roi1.tif	3	0.0012
48	1	SUM_Classified image p786-roi2.tif	0	0
48	1	SUM_Classified image p786-roi3.tif	3	0.0012
48	1	SUM_Classified image p786-roi4.tif	2	0.0008
48	1	SUM_Classified image p786-roi5.tif	5	0.002
48	2	SUM_Classified image p781-roi1.tif	1	0.0004
48	2	SUM_Classified image p781-roi2.tif	2	0.0008
48	2	SUM_Classified image p781-roi3.tif	3	0.0012
48	2	SUM_Classified image p782-roi1.tif	4	0.0016
48	2	SUM_Classified image p782-roi2.tif	2	0.0008
48	2	SUM_Classified image p782-roi3.tif	2	0.0008
48	3	SUM_Classification p734 roi1.tif	1	0.0004
48	3	SUM_Classification p734 roi2.tif	0	0
48	3	SUM_Classification p734 roi3.tif	1	0.0004
48	3	SUM_Result of Result of RL p735 roi 1.tif	1	0.0008
48	3	SUM_Result of Result of RL p735 roi 2.tif	0	0.0004
48	4	SUM_Result of RL p1095-roi1-1.tif	2	0.0008
48	4	SUM_Result of RL p1095-roi2-1.tif	4	0.0016
48	4	SUM_Result of RL p1095-roi3-1.tif	2	0.0008
48	4	SUM_Result of RL p1095-roi4.tif	2	0.0008
48	4	SUM_Result of Result of RL p1094 roi 1.tif	1	0.0004
48	4	SUM_Result of Result of RL p1094 roi 2.tif	3	0.0012
48	5	SUM_Classified Result of RL p1096-roi1.tif	2	0.0008
48	5	SUM_Classified Result of RL p1096-roi2.tif	2	0.0008
48	5	SUM_Classified Result of RL p1096-roi3.tif	2	0.0008
48	5	SUM_Classified Result of RL p1096-roi4.tif	0	0
48	5	SUM_Classified Result of RL p1098-roi1-1.tif	4	0.0016
48	5	SUM_Classified Result of RL p1098-roi2.tif	1	0.0004
48	5	SUM_Classified Result of RL p1098-roi3.tif	0	0
48	5	SUM_Classified Result of RL p1098-roi4.tif	1	0.0004
48	5	SUM_Classified Result of RL p1098-roi5.tif	2	0.0008
72	1	MAX_Result of RL p1296-roi1-2.tif	3	0.0012
72	1	MAX_Result of RL p1296-roi2-1.tif	2	0.0016
72	1	MAX_Result of RL p1296-roi3-1.tif	1	0.0012
72	1	MAX_Result of RL p1296-roi4-1.tif	3	0.0012
72	1	MAX_Result of RL p1296-roi5-1.tif	4	0.0024
72	1	MAX_Result of RL p1296-roi6-1.tif	1	0.0008
72	1	MAX_Result of RL p1296-roi7-1.tif	5	0.0024
72	2	MAX_Result of RL p1299-roi1.tif	1	0.002
72	2	MAX_Result of RL p1299-roi2.tif	1	0.0016
72	2	MAX_Result of RL p1299-roi3.tif	1	0.0012
72	2	MAX_Result of RL p1299-roi4-1.tif	0	0.0004
72	2	MAX_Result of RL p1299-roi5-1.tif	2	0.0012
72	2	MAX_Result of RL p1299-roi6-1.tif	2	0.0016
72	3	SUM_Classification result p1305 roi1-1.tif	0	0.0012
72	3	SUM_Classification result p1305 roi2-1.tif	1	0.0008
72	3	MAX_Result of RL p1305-roi3.tif	0	0.0004
72	3	MAX_Result of RL p1305-roi4.tif	3	0.0024
72	3	MAX_Result of RL p1305-roi5.tif	4	0.002
72	3	SUM_Classification result p1306 roi1-1.tif	1	0.002
72	3	SUM_Result of RL p1306-roi2-1.tif	1	0.0012
72	3	SUM_Result of RL p1306-roi3-1.tif	0	0.0008
72	3	MAX_Result of RL p1306-roi4-1.tif	0	0.0016
72	3	MAX_Result of RL p1308-roi1-1.tif	2	0.0012
72	4	MAX_Result of RL p1308-roi2-1.tif	2	0.0008
72	4	MAX_Result of RL p1309 -roi1-1.tif	3	0.0016
72	4	MAX_Result of RL p1309 -roi2-1.tif	1	0.0008
72	4	MAX_Result of RL p1309 -roi3-1.tif	2	0.0012
72	5	MAX_Result of RL p1310-roi1-1.tif	1	0.002
72	5	MAX_Result of RL p1310-roi2-1.tif	3	0.0012
72	5	MAX_Result of RL p1310-roi3-1.tif	2	0.0008
72	5	SUM_Result of Result of RL p1310 roi4.tif	2	0.0008
72	5	SUM_Result of Result of RL p1310 roi5.tif	1	0.0004

## Sheet: Figure 4c.
Dataset: RawIntDen / cell-cell contact volume
These are the data used for el Linear Mixed Model (LMM):
stage (hpf)	n	ROIs	Label (16bits)	RawIntDen		To construct the boxplot used only mean values for n. These are the data:						stage (hpf)	n	Mean RawIntDen/cell-cell contact
24	1	1	SUM_Result of Classification p788 roi 2.tif	2957723								24	1	2541647
24	1	2	SUM_Result of Classification p788 roi 2.tif	1177187								24	2	462320
24	1	3	SUM_Result of Classification p788 roi 2.tif	7658617								24	3	3048887
24	1	4	SUM_Result of Classification p788 roi3.tif	922365								24	4	640232
24	1	5	SUM_Result of Classification p788 roi3.tif	603893								24	5	723742
24	1	6	SUM_Result of Classification p788 roi3.tif	1930097								31	1	912709
24	2	1	SUM_Result of Classification p871 roi2.tif	776963								31	2	727098
24	2	2	SUM_Result of Classification p871 roi2.tif	889357								31	3	3.19191e+06
24	2	3	SUM_Result of Classification p871 roi3.tif	397796								31	4	798669
24	2	4	SUM_Result of Classification p871 roi3.tif	335005								31	5	686626
24	2	5	SUM_Result of Classification p871 roi1.tif	128984								48	1	1.48445e+06
24	2	6	SUM_Result of Classification p871 roi1.tif	245814								48	2	2.5548e+06
24	3	1	SUM_Result of Classification p811 roi1.tif	4715599								48	3	1.08392e+06
24	3	2	SUM_Result of Classification p811 roi1.tif	1926129								48	4	1.88609e+06
24	3	3	SUM_Result of Classification p811 roi1.tif	6262067								48	5	1.53608e+06
24	3	4	SUM_Result of Classification p811 roi2.tif	896507								72	1	1.39922e+06
24	3	5	SUM_Result of Classification p811 roi2.tif	1825570								72	2	1.82642e+06
24	3	6	SUM_Result of Classification p811 roi2.tif	2667450								72	3	1.86769e+06
24	4	1	SUM_Result of Classification p1103 roi5.tif	404507								72	4	851161
24	4	2	SUM_Result of Classification p1103 roi5.tif	111354								72	5	806903
24	4	3	SUM_Result of Classification p1103 roi5.tif	284472
24	4	4	SUM_Result of Classification p1103 roi2.tif	616223
24	4	5	SUM_Result of Classification p1103 roi2.tif	1263265
24	4	6	SUM_Result of Classification p1103 roi2.tif	1161572
24	5	1	SUM_Result of Classification p1103 roi2.tif	1489683
24	5	2	SUM_Result of Classification p1108-roi4.tif	1088493
24	5	3	SUM_Result of Classification p1110-roi4.tif	729379
24	5	4	SUM_Result of Classification p1111-roi3.tif	505035
24	5	5	SUM_Result of Classification p1111-roi4.tif	266594
24	5	6	SUM_Result of Classification p1111-roi6.tif	263265
31	6	1	SUM_Result of Classification p864 roi1.tif	874509
31	6	2	SUM_Result of Classification p864 roi1.tif	786857
31	6	3	SUM_Result of Classification p864 roi2.tif	1195900
31	6	4	SUM_Result of Classification p864 roi2.tif	1380550
31	6	5	SUM_Result of Classification p864 roi3.tif	369946
31	6	6	SUM_Result of Classification p864 roi3.tif	868491
31	7	1	SUM_Result of Classification p848 roi1.tif	929641
31	7	2	SUM_Result of Classification p848 roi2.tif	695665
31	7	3	SUM_Result of Classification p849 roi1.tif	547722
31	7	4	SUM_Result of Classification p849 roi2.tif	749981
31	7	5	SUM_Result of Classification p849 roi3.tif	649323
31	7	6	SUM_Result of Classification p849 roi4.tif	790253
31	8	1	SUM_Result of Classification p775 roi2.tif	2806475
31	8	2	SUM_Result of Classification p775 roi2.tif	2425940
31	8	3	SUM_Result of Classification p775 roi2.tif	6137077
31	8	4	SUM_Result of Classification p775 roi2.tif	3038976
31	8	5	SUM_Result of Classification p775 roi2.tif	1990084
31	8	6	SUM_Result of Classification p775 roi2.tif	2752910
31	9	1	SUM_Result of Classification p844 roi2.tif	1349989
31	9	2	SUM_Result of Classification p844 roi2.tif	901852
31	9	3	SUM_Result of Classification p844 roi3.tif	1358490
31	9	4	SUM_Result of Classification p845 roi2.tif	826923
31	9	5	SUM_Result of Classification p845 roi4.tif	1438606
31	9	6	SUM_Result of Classification p845 roi5.tif	857451
31	10	1	SUM_Result of Classification p1102 roi1.tif	775305
31	10	2	SUM_Result of Classification p1102 roi1.tif	480753
31	10	3	SUM_Result of Classification p1102 roi2.tif	1102638
31	10	4	SUM_Result of Classification p1102 roi2.tif	1047523
31	10	5	SUM_Result of Classification p1102 roi2.tif	451340
31	10	6	SUM_Result of Classification p1102 roi2.tif	262196
48	11	1	SUM_Result of Classification p786-roi1.tif	2555176
48	11	2	SUM_Result of Classification p786-roi1.tif	656708
48	11	3	SUM_Result of Classification p786-roi1.tif	1019870
48	11	4	SUM_Result of Classification p786-roi2.tif	652808
48	11	5	SUM_Result of Classification p786-roi2.tif	1004216
48	11	6	SUM_Result of Classification p786-roi2.tif	3017936
48	12	1	SUM_Result of Classification p781 roi2.tif	1966029
48	12	2	SUM_Result of Classification p781 roi2.tif	2538655
48	12	3	SUM_Result of Classification p781 roi2.tif	1903985
48	12	4	SUM_Result of Classification p781 roi2.tif	2675249
48	12	5	SUM_Result of Classification p782 roi2.tif	3985370
48	12	6	SUM_Result of Classification p782 roi2.tif	2259491
48	13	1	SUM_Result of Classification p734 roi1.tif	1342346
48	13	2	SUM_Result of Classification p734 roi2.tif	1232283
48	13	3	SUM_Result of Classification p734 roi3.tif	1573304
48	13	4	SUM_Result of Classification p734 roi1.tif	636804
48	13	5	SUM_Result of Classification p734 roi2.tif	565420
48	13	6	SUM_Result of Classification p734 roi3.tif	1153360
48	14	1	SUM_Result of Classification p1095 roi2.tif	1089199
48	14	2	SUM_Result of Classification p1095 roi3.tif	2869506
48	14	3	SUM_Result of Classification p1095 roi3.tif	3508146
48	14	4	SUM_Result of Classification p1095 roi4.tif	1493065
48	14	5	SUM_Result of Classification p1095 roi4.tif	2003665
48	14	6	SUM_Result of Classification p1095 roi4.tif	352979
48	15	1	SUM_Result of Classification p1096-roi1.tif	1986498
48	15	2	SUM_Result of Classification p1096-roi1.tif	1411683
48	15	3	SUM_Result of Classification p1096-roi2.tif	2693982
48	15	4	SUM_Result of Classification p1096-roi2.tif	780121
48	15	5	SUM_Result of Classification p1096-roi3.tif	567674
48	15	6	SUM_Result of Classification p1096-roi3.tif	1776496
72	16	1	SUM_Result of Classification p1296 roi1.tif	772713
72	16	2	SUM_Result of Classification p1296 roi2.tif	1094662
72	16	3	SUM_Result of Classification p1296 roi3.tif	1658859
72	16	4	SUM_Result of Classification p1296 roi4.tif	2487321
72	16	5	SUM_Result of Classification p1296 roi5.tif	816491
72	16	6	SUM_Result of Classification p1296 roi6.tif	1565288
72	17	1	SUM_Result of Classification p1299 roi1.tif	809274
72	17	2	SUM_Result of Classification p1299 roi2.tif	1830302
72	17	3	SUM_Result of Classification p1299 roi3.tif	2136083
72	17	4	SUM_Result of Classification p1299 roi4.tif	2100541
72	17	5	SUM_Result of Classification p1299 roi5.tif	1831459
72	17	6	SUM_Result of Classification p1299 roi1.tif	2250871
72	18	1	SUM_Result of Classification p1305 roi1.tif	2886713
72	18	2	SUM_Result of Classification p1305 roi2.tif	2398456
72	18	3	SUM_Result of Classification p1305 roi3.tif	2902737
72	18	4	SUM_Result of Classification p1305 roi1.tif	589162
72	18	5	SUM_Result of Classification p1305 roi2.tif	532548
72	18	6	SUM_Result of Classification p1305 roi3.tif	1896507
72	19	1	SUM_Result of Classification p1308 roi2.tif	1227532
72	19	2	SUM_Result of Classification p1309 roi1.tif	1352913
72	19	3	SUM_Result of Classification p1309 roi2.tif	500034
72	19	4	SUM_Result of Classification p1309 roi3.tif	257280
72	19	5	SUM_Result of Classification p1309 roi1.tif	668230
72	19	6	SUM_Result of Classification p1309 roi2.tif	1100977
72	20	1	SUM_Result of Classification p1310 roi1.tif	818551
72	20	2	SUM_Result of Classification p1310 roi2.tif	777765
72	20	3	SUM_Result of Classification p1310 roi3.tif	1357169
72	20	4	SUM_Result of Classification p1310 roi4.tif	636963
72	20	5	SUM_Result of Classification p1310 roi5.tif	444066

## Sheet: Figure 4d.
Dataset: RawIntDen / cell area in the EVL
These are the data used for el Linear Mixed Model (LMM):
stage (hpf)	n	ROIs	Label	Cell area	N° of polygon sides	RawIntDen	RawIntDen/cell area		To construct the boxplot used only mean values for n. These are the data:
24	1	1	SUM_Result of Classification p788 roi1 1.tif	449	6	33910348	75524.2								stage (hpf)	n	Mean (RawIntDen/cell area)
24	1	2	SUM_Result of Classification p788 roi1 1.tif	637	6	102301655	160599								24	1	85141
24	1	3	SUM_Result of Classification p788 roi3.tif	242	5	23945949	98950.2								24	2	36828.6
24	1	4	SUM_Result of Classification p788 roi3.tif	448	5	16013837	35745.2								24	3	158062
24	1	5	SUM_Result of Classification p788 roi 5.tif	442	6	24259698	54886.2								24	4	32279
24	2	1	SUM_Result of Classification p871 roi1.tif	592	6	2.91576e+07	49252.7								24	5	88688
24	2	2	SUM_Result of Classification p871 roi2.tif	394	6	1.46133e+07	37089.7								31	1	45378
24	2	3	SUM_Result of Classification p871 roi3.tif	620	5	8.18181e+06	13196.5								31	2	63815.4
24	2	4	SUM_Result of Classification p871 roi 4.tif	503	6	1.23978e+07	24647.7								31	3	205564
24	2	5	SUM_Result of Classification p871 roi 5.tif	611	6	3.66332e+07	59956.2								31	4	68245.5
24	3	1	SUM_Result of Classification p811 roi1.tif	230	5	28960515	125915								31	5	49640.6
24	3	2	SUM_Result of Classification p811 roi2.tif	244	6	35417640	145154								48	1	107005
24	3	3	SUM_Result of Classification p811 roi 3.tif	226	6	28204755	124800								48	2	166030
24	3	4	SUM_Result of Classification p811 roi1.tif	233	5	45373223	194735								48	3	126036
24	3	5	SUM_Result of Classification p811 roi2.tif	207	5	25675216	124035								48	4	95084.2
24	3	6	SUM_Result of Classification p811 roi 3.tif	223	6	45903009	205843								48	5	90931.6
24	3	7	SUM_Result of Classification p811 roi1.tif	300	5	55785469	185952								72	1	71827.6
24	4	1	SUM_Result of Classification p1103 roi1.tif	241	5	18038294	74847.7								72	2	104157
24	4	2	SUM_Result of Classification p1103 roi2.tif	373.904	5	15355769	41068.7								72	3	117242
24	4	3	SUM_Result of Classification p1103 roi3.tif	199.837	5	4995496	24997.9								72	4	57233.5
24	4	4	SUM_Result of Classification p1103 roi4.tif	236.274	6	2897817	12264.6								72	5	150393
24	4	5	SUM_Result of Classification p1103 roi1.tif	234.651	5	2477827	10559.6
24	4	6	SUM_Result of Classification p1103 roi2.tif	253.73	5	7595588	29935.7
24	5	1	SUM_Result of Classification p1108-roi1.tif	621	6	67309368	108389
24	5	2	SUM_Result of Classification p1108-roi2.tif	324	5	35810652	110527
24	5	3	SUM_Result of Classification p1108-roi3.tif	253	6	33430499	132136
24	5	4	SUM_Result of Classification p1108-roi4.tif	256	5	34107525	133233
24	5	5	SUM_Result of Classification p1110-roi1.tif	213	6	26689115	125301
24	5	6	SUM_Result of Classification p1110-roi2.tif	305	5	37866798	124153
24	5	7	SUM_Result of Classification p1110-roi3.tif	477	6	27629176	57922.8
24	5	8	SUM_Result of Classification p1110-roi4.tif	500	6	18226228	36452.5
24	5	9	SUM_Result of Classification p1110-roi5.tif	392	6	49117376	125299
24	5	10	SUM_Result of Classification p1111-roi3.tif	291	6	20537169	70574.5
24	5	11	SUM_Result of Classification p1111-roi4.tif	293	6	7010510	23926.7
24	5	12	SUM_Result of Classification p1111-roi5.tif	332	6	9925385	29895.7
24	5	13	SUM_Result of Classification p1111-roi6.tif	495	6	37191111	75133.6
31	6	1	SUM_Result of Classification p864 roi1.tif	268.677	6	10164626	37832.1
31	6	2	SUM_Result of Classification p864 roi1.tif	339.437	6	14771085	43516.4
31	6	3	SUM_Result of Classification p864 roi1.tif	288	6	15124227	52514.7
31	6	4	SUM_Result of Classification p864 roi1.tif	232	6	11782612	50787.1
31	6	5	SUM_Result of Classification p864 roi2.tif	272	6	17819476	65512.8
31	6	6	SUM_Result of Classification p864 roi2.tif	305	6	19797648	64910.3
31	6	7	SUM_Result of Classification p864 roi3.tif	324	6	11176397	34495.1
31	6	8	SUM_Result of Classification p864 roi3.tif	174	5	7722501	44382.2
31	6	9	SUM_Result of Classification p864 roi3.tif	210	6	5935302	28263.3
31	6	10	SUM_Result of Classification p864 roi3.tif	251	6	7923043	31565.9
31	7	1	SUM_Result of Classification p848 roi1.tif	192	6	10795814	56228.2
31	7	2	SUM_Result of Classification p848 roi1.tif	256	6	15148674	59174.5
31	7	3	SUM_Result of Classification p848 roi1.tif	194	6	11188753	57674
31	7	4	SUM_Result of Classification p848 roi1.tif	207	6	10107276	48827.4
31	7	5	SUM_Result of Classification p848 roi1.tif	159	5	4858000	30553.5
31	7	6	SUM_Result of Classification p848 roi1.tif	262	6	8718969	33278.5
31	7	7	SUM_Result of Classification p848 roi2.tif	184	6	10223240	55561.1
31	7	8	SUM_Result of Classification p848 roi2.tif	212	6	12137689	57253.2
31	7	9	SUM_Result of Classification p848 roi2.tif	240	5	10478894	43662.1
31	7	10	SUM_Result of Classification p848 roi3.tif	223	6	10499038	47080.9
31	7	11	SUM_Result of Classification p849 roi1.tif	206	6	9991055	48500.3
31	7	12	SUM_Result of Classification p849 roi1.tif	176	6	11873869	67465.2
31	7	13	SUM_Result of Classification p849 roi1.tif	170	5	14141487	83185.2
31	7	14	SUM_Result of Classification p849 roi1.tif	201	6	14410848	71695.8
31	7	15	SUM_Result of Classification p849 roi1.tif	176	6	10585592	60145.4
31	7	16	SUM_Result of Classification p849 roi2.tif	272	6	19448002	71500
31	7	17	SUM_Result of Classification p849 roi2.tif	164	6	15608901	95176.2
31	7	18	SUM_Result of Classification p849 roi3.tif	246	5	23480025	95447.3
31	7	19	SUM_Result of Classification p849 roi3.tif	199	6	14294195	71830.1
31	7	20	SUM_Result of Classification p849 roi3.tif	224	5	12145895	54222.7
31	7	21	SUM_Result of Classification p849 roi3.tif	200	5	11889992	59450
31	7	22	SUM_Result of Classification p849 roi3.tif	193	5	9579230	49633.3
31	7	23	SUM_Result of Classification p849 roi4.tif	186	6	9890246	53173.4
31	7	24	SUM_Result of Classification p849 roi4.tif	225	6	15143914	67306.3
31	7	25	SUM_Result of Classification p849 roi4.tif	309	6	16122653	52176.9
31	7	26	SUM_Result of Classification p850 roi1.tif	132	6	7728374	58548.3
31	7	27	SUM_Result of Classification p850 roi1.tif	105	5	12106839	115303
31	7	28	SUM_Result of Classification p850 roi1.tif	133	6	11376251	85535.7
31	7	29	SUM_Result of Classification p850 roi1.tif	148	5	13829236	93440.8
31	7	30	SUM_Result of Classification p850 roi1.tif	194	6	13793818	71102.2
31	7	31	SUM_Result of Classification p850 roi1.tif	155	6	12995203	83840
31	7	32	SUM_Result of Classification p850 roi1.tif	121	6	9337838	77172.2
31	7	33	SUM_Result of Classification p850 roi1.tif	144	6	7932268	55085.2
31	7	34	SUM_Result of Classification p850 roi3.tif	173	6	5585246	32284.7
31	7	35	SUM_Result of Classification p850 roi3.tif	103	5	8950303	86896.1
31	7	36	SUM_Result of Classification p850 roi3.tif	139	6	9025391	64930.9
31	7	37	SUM_Result of Classification p850 roi3.tif	127	6	3301519	25996.2
31	7	38	SUM_Result of Classification p850 roi3.tif	141	5	5027753	35657.8
31	7	39	SUM_Result of Classification p850 roi3.tif	134	5	8769154	65441.4
31	7	40	SUM_Result of Classification p850 roi4.tif	104	5	14014663	134756
31	7	41	SUM_Result of Classification p850 roi4.tif	155	6	11990169	77355.9
31	7	42	SUM_Result of Classification p850 roi4.tif	232	6	9264858	39934.7
31	7	43	SUM_Result of Classification p850 roi4.tif	173	6	8750164	50579
31	8	1	SUM_Result of Classification p775 roi1.tif	135	5	34436502	255085
31	8	2	SUM_Result of Classification p775 roi1.tif	132	6	29693935	224954
31	8	3	SUM_Result of Classification p775 roi1.tif	96	5	17613373	183473
31	8	4	SUM_Result of Classification p775 roi1.tif	131	5	20310688	155043
31	8	5	SUM_Result of Classification p775 roi2.tif	142	6	33659884	237041
31	8	6	SUM_Result of Classification p775 roi2.tif	112	5	23101831	206266
31	8	7	SUM_Result of Classification p775 roi2.tif	92	6	22208959	241402
31	8	8	SUM_Result of Classification p775 roi2.tif	98	5	24979446	254892
31	8	9	SUM_Result of Classification p775 roi2.tif	140	6	26886247	192045
31	8	10	SUM_Result of Classification p775 roi2.tif	128	6	25849340	201948
31	8	11	SUM_Result of Classification p775 roi2.tif	137	6	20865965	152306
31	8	12	SUM_Result of Classification p775 roi2.tif	152	6	24670844	162308
31	9	1	SUM_Result of Classification p844 roi1.tif	210	5	18975091	90357.6
31	9	2	SUM_Result of Classification p844 roi1.tif	254	6	16970675	66813.7
31	9	3	SUM_Result of Classification p844 roi1.tif	187	6	14045740	75110.9
31	9	4	SUM_Result of Classification p844 roi2.tif	229	6	15318630	66893.6
31	9	5	SUM_Result of Classification p844 roi2.tif	331	6	23432646	70793.5
31	9	6	SUM_Result of Classification p844 roi2.tif	442	5	27569461	62374.3
31	9	7	SUM_Result of Classification p844 roi3.tif	221	6	15625518	70703.7
31	9	8	SUM_Result of Classification p844 roi3.tif	393	6	18101589	46060
31	9	9	SUM_Result of Classification p844 roi4.tif	326	5	13332237	40896.4
31	9	10	SUM_Result of Classification p844 roi4.tif	313	6	10815032	34552.8
31	9	11	SUM_Result of Classification p845 roi1.tif	172	6	20414785	118691
31	9	12	SUM_Result of Classification p845 roi1.tif	198	5	12310180	62172.6
31	9	13	SUM_Result of Classification p845 roi1.tif	177	5	19017721	107445
31	9	14	SUM_Result of Classification p845 roi1.tif	153	5	15229915	99541.9
31	9	15	SUM_Result of Classification p845 roi2.tif	189	5	10362408	54827.6
31	9	16	SUM_Result of Classification p845 roi2.tif	203	6	9461446	46608.1
31	9	17	SUM_Result of Classification p845 roi2.tif	169	6	6555394	38789.3
31	9	18	SUM_Result of Classification p845 roi2.tif	216	6	13484447	62428
31	9	19	SUM_Result of Classification p845 roi2.tif	199	6	15252725	76646.9
31	9	20	SUM_Result of Classification p845 roi2.tif	227	6	14002662	61685.7
31	9	21	SUM_Result of Classification p845 roi2.tif	225	6	17946990	79764.4
31	10	1	SUM_Result of Classification p1102 roi1.tif	135.776	5	4760389	35060.6
31	10	2	SUM_Result of Classification p1102 roi1.tif	115.537	5	6816252	58996.3
31	10	3	SUM_Result of Classification p1102 roi1.tif	139.22	6	6085691	43712.8
31	10	4	SUM_Result of Classification p1102 roi2.tif	119.71	6	7102712	59332.7
31	10	5	SUM_Result of Classification p1102 roi2.tif	125.905	6	6433841	51100.8
48	11	1	SUM_Result of Classification p784 roi1.tif	194	6	26711962	137691
48	11	2	SUM_Result of Classification p784 roi1.tif	201	6	22923496	114047
48	11	3	SUM_Result of Classification p784 roi2.tif	171	6	8041574	47026.7
48	11	4	SUM_Result of Classification p786-roi5.tif	188.277	6	17847196	94792.2
48	11	5	SUM_Result of Classification p786-roi5.tif	212.491	6	27935182	131465
48	11	6	SUM_Result of Classification p786-roi5.tif	211.63	6	26925599	127230
48	11	7	SUM_Result of Classification p786-roi5.tif	213.352	6	28787054	134928
48	11	8	SUM_Result of Classification p786-roi5.tif	262.343	6	23385762	89141.9
48	11	9	SUM_Result of Classification p786-roi5.tif	231.802	5	20103179	86725.6
48	12	1	SUM_Result of Classification p781 roi1.tif	270.922	5	43357605	160037
48	12	2	SUM_Result of Classification p781 roi1.tif	301.86	6	56198413	186174
48	12	3	SUM_Result of Classification p781 roi2.tif	224.846	6	21358100	94989.9
48	12	4	SUM_Result of Classification p782 roi1.tif	195.465	6	26472666	135434
48	12	5	SUM_Result of Classification p782 roi2.tif	172.145	5	29240157	169858
48	12	6	SUM_Result of Classification p782 roi2.tif	187.184	6	32560565	173950
48	12	7	SUM_Result of Classification p782 roi2.tif	192.715	6	33735352	175053
48	12	8	SUM_Result of Classification p782 roi3.tif	170.125	6	33919647	199381
48	12	9	SUM_Result of Classification p782 roi3.tif	150.847	5	30049206	199203
48	12	10	SUM_Result of Classification p782 roi3.tif	214.677	6	35684434	166224
48	13	1	SUM_Result of Classification p734 roi1.tif	130.741	6	25490017	194966
48	13	2	SUM_Result of Classification p734 roi2.tif	102.817	5	9775379	95075.5
48	13	3	SUM_Result of Classification p734 roi2.tif	78.537	5	11895353	151462
48	13	4	SUM_Result of Classification p734 roi2.tif	96.49	5	9188651	95229
48	13	5	SUM_Result of Classification p734 roi3.tif	122.691	6	11465443	93449.7
48	14	1	SUM_Result of Classification p1095 roi1.tif	226.138	6	12256538	54199.4
48	14	2	SUM_Result of Classification p1095 roi3.tif	203.581	5	24945848	122535
48	14	3	SUM_Result of Classification p1095 roi3.tif	203.282	5	31128145	153128
48	14	4	SUM_Result of Classification p1095 roi4.tif	156.842	6	15751478	100429
48	14	5	SUM_Result of Classification p1095 roi4.tif	186.522	5	14809416	79397.7
48	14	6	SUM_Result of Classification p1095 roi4.tif	166.78	6	10142882	60815.9
48	15	1	SUM_Result of Classification p1096-roi1.tif	402.59	6	16808575	41751.1
48	15	2	SUM_Result of Classification p1096-roi1.tif	406.73	6	33732705	82936.4
48	15	3	SUM_Result of Classification p1096-roi3.tif	417.728	6	22346150	53494.5
48	15	4	SUM_Result of Classification p1098-roi2.tif	195.796	5	17550284	89635.6
48	15	5	SUM_Result of Classification p1098-roi3.tif	202.719	5	33774288	166606
48	15	6	SUM_Result of Classification p1098-roi3.tif	191.921	5	28230131	147092
48	15	7	SUM_Result of Classification p1098-roi3.tif	179.367	5	21059293	117409
48	15	8	SUM_Result of Classification p1098-roi4.tif	149.356	5	15808783	105846
48	15	9	SUM_Result of Classification p1098-roi4.tif	170.655	5	8035748	47087.7
48	15	10	SUM_Result of Classification p1098-roi5.tif	146.21	6	8400676	57456.2
72	16	1	SUM_Result of Classification p1296 roi2.tif	235.313	5	31610666	134335
72	16	2	SUM_Result of Classification p1296 roi5.tif	236.605	6	19014683	80364.7
72	16	3	SUM_Result of Classification p1296 roi7.tif	256	6	13369404	52224.2
72	16	4	SUM_Result of Classification p1296 roi2.tif	235.313	5	22132581	94055.9
72	16	5	SUM_Result of Classification p1296 roi5.tif	241.143	6	7569456	31389.9
72	16	6	SUM_Result of Classification p1296 roi7.tif	173.835	5	6709410	38596.4
72	17	1	SUM_Result of Classification p1299 roi1.tif	277.547	6	43545665	156895
72	17	2	SUM_Result of Classification p1299 roi2.tif	217.89	5	32975119	151338
72	17	3	SUM_Result of Classification p1299 roi3.tif	297.852	5	31790945	106734
72	17	4	SUM_Result of Classification p1299 roi2.tif	308.153	5	39730701	128932
72	17	5	SUM_Result of Classification p1299 roi5.tif	243.561	6	33630127	138077
72	17	6	SUM_Result of Classification p1299 roi6.tif	157.505	5	11236855	71342.8
72	17	7	SUM_Result of Classification p1299 roi2.tif	148.296	5	7002942	47222.7
72	17	8	SUM_Result of Classification p1299 roi3.tif	207.787	6	29860247	143706
72	17	9	SUM_Result of Classification p1299 roi2.tif	225.873	6	26209754	116038
72	17	10	SUM_Result of Classification p1299 roi5.tif	222.527	5	32564006	146337
72	17	11	SUM_Result of Classification p1299 roi6.tif	315.507	5	37786752	119765
72	17	12	SUM_Result of Classification p1299 roi2.tif	204.607	5	16476655	80528.3
72	17	13	SUM_Result of Classification p1299 roi3.tif	181.686	6	17227283	94819
72	17	14	SUM_Result of Classification p1299 roi2.tif	216.035	6	18854755	87276.4
72	17	15	SUM_Result of Classification p1299 roi5.tif	203.249	5	15977669	78611.3
72	17	16	SUM_Result of Classification p1299 roi6.tif	353.467	6	15646539	44265.9
72	17	17	SUM_Result of Classification p1299 roi2.tif	252.604	6	14846937	58775.5
72	18	1	SUM_Result of Classification p1305 roi1.tif	201	6	22334863	111119
72	18	2	SUM_Result of Classification p1305 roi2.tif	178.307	5	18640326	104541
72	18	3	SUM_Result of Classification p1305 roi3.tif	180.129	6	18152781	100777
72	18	4	SUM_Result of Classification p1305 roi4.tif	187	5	24528378	131168
72	18	5	SUM_Result of Classification p1305 roi5.tif	196.492	5	21156948	107673
72	18	6	SUM_Result of Classification p1306 roi1.tif	295	6	23048322	78129.9
72	18	7	SUM_Result of Classification p1306 roi2.tif	299	6	27724442	92723.9
72	18	8	SUM_Result of Classification p1306 roi3.tif	291	6	22197276	76279.3
72	18	9	SUM_Result of Classification p1306 roi4.tif	237	5	22837781	96361.9
72	18	10	SUM_Result of Classification p1305 roi1.tif	246.079	6	19516270	79309
72	18	11	SUM_Result of Classification p1305 roi2.tif	231	5	41152579	178150
72	18	12	SUM_Result of Classification p1305 roi3.tif	218	6	32459884	148899
72	18	13	SUM_Result of Classification p1305 roi4.tif	224	6	32051529	143087
72	18	14	SUM_Result of Classification p1305 roi5.tif	217	5	24586460	113302
72	18	15	SUM_Result of Classification p1305 roi1.tif	256.678	6	16929752	65957.2
72	18	16	SUM_Result of Classification p1305 roi2.tif	221	6	15448313	69901.9
72	18	17	SUM_Result of Classification p1305 roi3.tif	212	5	31737977	149707
72	18	18	SUM_Result of Classification p1305 roi4.tif	192.749	6	26286423	136376
72	18	19	SUM_Result of Classification p1305 roi5.tif	182.514	5	23206302	127148
72	18	20	SUM_Result of Classification p1306 roi1.tif	163.997	5	26819264	163535
72	18	21	SUM_Result of Classification p1306 roi2.tif	245.747	6	34415656	140045
72	18	22	SUM_Result of Classification p1306 roi3.tif	241.243	5	18278981	75770
72	18	23	SUM_Result of Classification p1306 roi4.tif	220.606	6	14214370	64433.3
72	18	24	SUM_Result of Classification p1305 roi1.tif	203.084	5	35439626	174507
72	18	25	SUM_Result of Classification p1305 roi2.tif	204.243	6	27038482	132384
72	18	26	SUM_Result of Classification p1305 roi3.tif	194.306	6	29770300	153213
72	18	27	SUM_Result of Classification p1305 roi4.tif	207.125	6	31281638	151028
72	19	1	SUM_Result of Classification p1308 roi1.tif	191.987	6	16719316	87085.7
72	19	2	SUM_Result of Classification p1308 roi2.tif	220.109	6	20415004	92749.5
72	19	3	SUM_Result of Classification p1309 roi1.tif	216.631	5	10112500	46680.8
72	19	4	SUM_Result of Classification p1309 roi2.tif	239.056	6	6599121	27604.9
72	19	5	SUM_Result of Classification p1309 roi3.tif	171.748	5	9683585	56382.5
72	19	6	SUM_Result of Classification p1308 roi 3.tif	256.745	6	8446266	32897.5
72	20	7	SUM_Result of Classification p1310 roi1.tif	179.366	5	14824636	82650.2
72	20	8	SUM_Result of Classification p1310 roi2.tif	127.826	5	10975782	85865
72	20	9	SUM_Result of Classification p1310 roi3.tif	140.347	6	70032770	498997
72	20	10	SUM_Result of Classification p1310 roi4.tif	155.617	5	15358642	98695.1
72	20	11	SUM_Result of Classification p1310 roi5.tif	199.307	6	17280195	86701.4
72	20	12	SUM_Result of Classification p1310 roi1.tif	140.446	6	6944972	49449.4
