# Supplementary material for: E-cadherin expression pattern during zebrafish embryonic epidermis development
Source: F1000Res. 2019 Feb 18;7:1489. Originally published 2018 Sep 18. [Version 3] doi: 10.12688/f1000research.15932.3 (PMC6234749; doi:10.12688/f1000research.15932.3)
Supplement: Supplementary file 4 [file f1000research-7-20004-s0003.tgz]

Archive with 1 entries (1 files):
- 57932a88-a7cd-4d52-9a35-9a3871c250b8_Image_processing__for_Ecadh_fluorescence_measurements_from_dataset_2.docx
