# Supplementary material for: E-cadherin expression pattern during zebrafish embryonic epidermis development
Source: F1000Res. 2019 Feb 18;7:1489. Originally published 2018 Sep 18. [Version 3] doi: 10.12688/f1000research.15932.3 (PMC6234749; doi:10.12688/f1000research.15932.3)
Supplement: Supplementary file 5 [file f1000research-7-20004-s0005.tgz]

Archive with 1 entries (1 files):
- a6df2029-8bec-4a95-9e3e-c59fb06a4155_psf_40X_fitc_for_RL_deconvolution.tif
